# Supplementary material for: The CMG (CDC45/RecJ, MCM, GINS) complex is a conserved component of the DNA replication system in all archaea and eukaryotes
Source: Biol Direct. 2012 Feb 13;7:7. doi: 10.1186/1745-6150-7-7 (PMC3307487; doi:10.1186/1745-6150-7-7)
Supplement: Additional file 4 — The phylogenetic patters for DHH superfamily arCOGs. The table shows patterns of presence and absence as well as the number of paralogs for each arCOG from the DHH supefamily. [file 1745-6150-7-7-S4.XLSX]

## Sheet: Phylo
						Number of proteins in arCOG by genomes (details and explanations are in ftp://ftp.ncbi.nih.gov/pub/wolf/COGs/arCOG/)
arCOG	COG assinged	Gene	Funcional group	Annotation	Domain composition	Cren, Thaumarchaeota	Kora, Korarchaeota	Cren, Thaumarchaeota	Cren, Thaumarchaeota	Eury, Nanoarchaeota	Cren, Thermoproteales	Cren, Thermoproteales	Cren, Thermoproteales	Cren, Thermoproteales	Cren, Thermoproteales	Cren, Thermoproteales	Cren, Thermoproteales	Cren, Thermoproteales	Cren, Sulfolobales	Cren, Sulfolobales	Cren, Sulfolobales	Cren, Sulfolobales	Cren, Sulfolobales	Cren, Sulfolobales	Cren,Desulfurococcales	Cren,Desulfurococcales	Cren,Desulfurococcales	Cren,Desulfurococcales	Cren,Desulfurococcales	Eury, Archaeoglobales	Eury, Halobacteriales	Eury, Halobacteriales	Eury, Halobacteriales	Eury, Halobacteriales	Eury, Halobacteriales	Eury, Halobacteriales	Eury, Methanosarcinales	Eury, Methanosarcinales	Eury, Methanosarcinales	Eury, Methanosarcinales	Eury, Methanosarcinales	Eury, Methanopyrales	Eury, Methanomicrobiales	Eury, Methanomicrobiales	Eury, Methanomicrobiales	Eury, Methanomicrobiales	Eury, Methanomicrobiales	Eury, Methanomicrobiales	Eury, Methanococcales
						Caldi	Korcr	Censy	Nitma	Naneq	Calma	Pyrae	Pyrca	Pyris	Pyrar	Thete	Thepe	Thene	Sulac	Sulso	SuliL	SuliM	Sulto	Metse	Aerpe	Deska	Hypbu	Stama	Ignho	Arcfu	Halma	Halsp	Halwa	Halla	Halsa	Natph	Metac	Metba	Metbu	Metma	Metsa	Metka	Metcu	Methu	Metla	Matpa	Metbo	Metsm	Metja
RecJ group
RecJ subclade
arCOG00427	COG00608	RecJ	L	Single-stranded DNA-specific exonuclease RecJ	DHH, central domain and DHHA1	1	2	1	1	0	0	0	0	0	0	0	1	0	0	0	0	0	0	0	0	0	0	0	0	3	1	1	1	1	1	1	2	2	2	2	2	1	2	2	2	2	2	2	2
arCOG00428			S	Protein similar to exonuclease RecJ central domain	DHH (inactivated), central domain and DHHA1	0	0	0	0	1	0	0	0	0	0	0	0	0	0	0	0	0	0	0	0	0	0	0	0	0	1	1	1	1	1	1	0	0	0	0	0	0	0	0	0	0	0	0	0
arCOG00432			R	DHH superfamily phosphohydrolase, inactivated	DHH (inactivated), central domain and DHHA1	0	0	0	0	0	0	0	0	0	0	0	0	0	0	0	0	0	0	0	1	1	1	1	1	0	0	0	0	0	0	0	0	0	0	0	0	0	0	0	0	0	0	0	0
arCOG00433			S	Protein similar to exonuclease RecJ central domain	Lacks DHH domain, only central and DHHA1	0	0	0	0	0	0	0	0	0	0	0	0	0	0	0	0	0	0	0	0	0	0	0	0	0	0	0	0	0	0	0	0	0	0	0	0	0	0	0	0	0	0	0	1
arCOG05902	COG00608		S	Protein similar to exonuclease RecJ central domain	Deteriorated DHH domain, central and DHHA1	0	0	0	0	0	0	0	0	0	0	0	0	0	1	1	1	1	1	1	0	0	0	0	0	0	0	0	0	0	0	0	0	0	0	0	0	0	0	0	0	0	0	0	0
arCOG05692			S	Uncharacterized conserved protein	DHH (inactivated), central domain and DHHA1	0	0	0	0	0	0	1	1	1	1	1	0	1	0	0	0	0	0	0	0	0	0	0	0	0	0	0	0	0	0	0	0	0	0	0	0	0	0	0	0	0	0	0	0
Number of likely RecJ orthologs						1	2	1	1	1	0	1	1	1	1	1	1	1	1	1	1	1	1	1	1	1	1	1	1	3	2	2	2	2	2	2	2	2	2	2	2	1	2	2	2	2	2	2	3
COG1107 subclade
arCOG00429	COG01107	-	L	Archaea-specific RecJ-like exonuclease, contains DnaJ-type Zn finger domain	N-terminal DnaJ, Zn-finger, S1-OB, DnaE-OB fused to DHH, central domain and DHHA1	0	0	0	0	0	0	0	0	0	0	0	0	0	0	0	0	0	0	0	0	0	0	0	0	1	2	3	2	3	3	2	1	1	1	1	1	1	1	1	1	1	1	1	1
COG2404 (oligoRNAse clade)
arCOG00423	COG02404	-	R	Predicted phosphohydrolase (DHH superfamily)	DHH, central domain and DHHA1	0	1	0	0	0	0	0	0	0	0	0	1	0	1	1	1	1	1	1	1	2	2	2	1	0	1	1	1	1	1	1	0	0	0	0	0	0	1	1	1	1	1	0	0
arCOG00424	COG02404		L	DHH superfamily phosphohydrolase/exonuclease	DHH, central domain and DHHA1	0	0	1	1	1	0	2	0	1	1	1	1	1	0	0	0	0	0	0	0	1	0	1	0	0	0	0	0	0	0	0	1	1	0	1	0	1	0	0	0	0	0	0	0
arCOG00425	COG02404		R	Predicted phosphohydrolase (DHH superfamily)	DHH, central domain and DHHA1	0	0	0	0	0	0	0	0	0	0	0	0	0	0	0	0	0	0	0	1	1	1	1	0	0	0	0	0	0	0	0	0	0	0	0	0	0	0	0	0	0	0	0	0
arCOG00426	COG02404	RecJ	L	DHH superfamily phosphohydrolase/exonuclease	DHH, central domain and DHHA1	0	0	0	0	0	0	0	0	0	0	0	0	0	0	0	0	0	0	0	0	0	1	0	1	1	0	0	0	0	0	0	0	0	0	0	0	0	0	0	0	0	0	0	0
arCOG00431	COG02404	-	R	Predicted phosphohydrolase (DHH superfamily)	DHH, central domain and DHHA1	0	1	0	0	0	1	1	1	1	1	1	1	1	0	0	0	0	0	0	0	0	0	0	0	0	0	0	0	0	0	0	0	0	0	0	0	0	0	0	0	0	0	0	0
arCOG00430	COG02404	-	R	Predicted phosphohydrolase (DHH superfamily)	DHH, central domain and DHHA1	0	0	0	0	0	0	0	0	0	0	0	0	0	0	0	0	0	0	0	0	0	0	0	0	0	0	0	0	0	0	0	1	1	0	1	0	0	0	0	0	0	0	0	0
PPX1 clade
arCOG01565	COG00618	-	R	Exopolyphosphatase-related protein	DHH, central domain and DHHA1	1	0	0	0	0	1	1	1	1	1	1	1	1	0	0	0	0	0	0	1	0	1	1	1	0	0	0	0	0	0	0	1	1	1	1	1	1	0	0	0	0	0	0	1
arCOG01566	COG00618	PPX1	R	Exopolyphosphatase-related protein fused to TrkA-N domain	Rossman (TrkA-N), DHH, central domain and DHHA1	0	0	0	0	0	0	0	0	0	0	0	0	0	0	0	0	0	0	0	0	0	0	0	0	1	4	4	2	4	4	2	1	1	1	1	0	1	1	1	1	1	1	0	1
arCOG01567	COG01227		C	Inorganic pyrophosphatase/exopolyphosphatase	Some contain several CBS domain, DHH, central domain and DHHA2	0	0	0	0	0	0	0	0	0	0	0	0	0	0	0	0	0	0	0	0	0	0	0	0	1	0	0	0	0	0	0	0	0	0	0	1	0	2	2	2	2	2	0	1
[truncated: 17 more columns]
